# Supplementary material for: Subzero cell division, respiration, and genomic traits of cryophilic Arthrobacter agilis Ant-EH-1 isolated from cold-arid Antarctic mineral soils
Source: Front Microbiol. 2025 Oct 28;16:1620620. doi: 10.3389/fmicb.2025.1620620 (PMC12602508; doi:10.3389/fmicb.2025.1620620)
Supplement: Supplementary file 1 [file Table_1.XLSX]

## Sheet: Sheet1
Name	Isolation Location	Sample type	Growth Range Tested	Temp with Growth (C )	Optimum Temp	Salinity Tested	Salinity Growth (%NaCl)	Pigment Colour	IMG genome	Other notes	Reference Title
A. sp. strain 9-2	Alaska	Deep sea sediment	-35-30	-17-25							Growth kinetics of microorganisms isolated from Alaskan soil and permafrost in solid media frozen down to -35C
A. gangotriensis strain Lz1y	Antarctica	Penguin rookery soil sample		4-30	22		6	yellow		psychrotolerant	Arthrobacter gangotriensis sp. nov. and Arthrobacter kerguelensis sp. nov. from Antarctica
A. kerguelensis strain KGN15	Antarctica	Sea water		4-30	22		6	yellow		psychrotolerant	Arthrobacter gangotriensis sp. nov. and Arthrobacter kerguelensis sp. nov. from Antarctica
A. psychrolactophilus strain GP3	Antarctica	Adelie penguin guano		0-25	20		0-3	yellow			Arthrobacter psychrochitiniphilus sp. nov., a psychrotrophic bacterium isolated from Antarctica
A. flavus strain CMS 19Y	Antarctica	Cyanobacterial mat		5-30	25		0-11.5	yellow		McMurdo Dry Valleys	Arthrobacter flavus sp. nov., a psychrophilic bacterium isolated from a pond in McMurdo Dry Valley, Antarctica.
A. antarcticus	Antarctica	marine sediment		4-25	22-25	0-8	0-6	yellow			Arthrobacter antarcticus sp. nov., isolated from an Antarctic marine sediment
A. agilis strain MB813	Antarctica	Sea ice	5-50	5-40		0-15	0-10	red			Carotenoid accumulation in the psychrotrophic bacterium Arthrobacter agilis in response to thermal and salt stress
A. roseus strain CMS 90r	Antarctica	Cyanobacterial mat		5-30	22		0-5.8	red		McMurdo Dry Valleys	Arthrobacter roseus sp. nov., a psychrophilic bacterium isolated from an Antarctic cyanobacterial mat sample
A. ardleyensis strains An24, AN25	Antarctica	Lake Sediment		0-30	25		0-10	yellow			Arthrobacter ardleyensis sp. nov., isolated from Antarctic lake sediment and deep-sea sediment
A. sp. strain 35/47	Antarctica	Soil	5-37	5-37				Yellow	yes		Genomic and phenotypic insights into the ecology of Arthrobacter from Antarctic soils
A. sp. strain Br18	Antarctica	Soil	5-37	5-25		0-10	0-5	Pink/red	yes		Bacterial composition of soils of the Lake Wellman area, Darwin Mountains, Antarctica	Genomic and phenotypic insights into the ecology of Arthrobacter from Antarctic soils
A. sp. strain H14	Antarctica	Soil	5-37	5-25		0-10	0-5	cream	yes		Bacterial composition of soils of the Lake Wellman area, Darwin Mountains, Antarctica	Genomic and phenotypic insights into the ecology of Arthrobacter from Antarctic soils
A. sp. strain H20	Antarctica	Soil	5-37	5-25		0-10	0-5	Yellow	yes		Bacterial composition of soils of the Lake Wellman area, Darwin Mountains, Antarctica	Genomic and phenotypic insights into the ecology of Arthrobacter from Antarctic soils
A. sp. strain H41	Antarctica	Soil	5-37	5-25		0-10	0-5	Pink/red	yes		Bacterial composition of soils of the Lake Wellman area, Darwin Mountains, Antarctica	Genomic and phenotypic insights into the ecology of Arthrobacter from Antarctic soils
A. sp. strain H5	Antarctica	Soil	5-37	5-25		0-10	0-5	cream	yes		Bacterial composition of soils of the Lake Wellman area, Darwin Mountains, Antarctica	Genomic and phenotypic insights into the ecology of Arthrobacter from Antarctic soils
A. sp. strain I3	Antarctica	Soil	5-37	5-25		0-10	0-5	cream	yes		Bacterial composition of soils of the Lake Wellman area, Darwin Mountains, Antarctica	Genomic and phenotypic insights into the ecology of Arthrobacter from Antarctic soils
A. oryzae	Antarctica	Soil							yes	heavy metal resistance	Draft Genome Sequence of Arthrobacter oryzae TNBS02, a Bacterium Containing Heavy Metal Resistance Genes, Isolated from Soil of Antarctica
A. sp. strain CAN_A212	Antarctica	Air surrounding Canada Glacier							yes		No publication - IMG Supraglacial microbial communities from various locations in Antarctica and Canada
A. sp. strain CAN_A1	Antarctica	Air surrounding Canada Glacier							yes		No publication - IMG Supraglacial microbial communities from various locations in Antarctica and Canada
A. sp. strain CAN_A6	Antarctica	Air surrounding Canada Glacier							yes		No publication - IMG Supraglacial microbial communities from various locations in Antarctica and Canada
A. sp. strain U41	Antarctica	Lake water	8-24	8-24					yes	methylation study	Complete Genome and Methylome Analysis of Psychrotrophic Bacterial Isolates from Lake Untersee in Antarctica
A. alpinus strain R3.8	Antarctica	Permafrost		4-30	20-25				yes		Complete genome of Arthrobacter alpinus strain R3.8, bioremediation potential unraveled with genomic analysis
A. polaris strain C1-1	Antarctica	Soil, frost polygons		4-25	15-20		0-2	yellow		type strain, microaerophilic	Arthrobacter polaris sp. nov., a new cold-adapted member of the family Micrococcaceae isolated from Antarctic fellfield soil
A. sp. strain AQ5-05	Antarctica	Soil	0-37	0-30	15-20			yellow		phenol degrdation	Biodegradation of phenol by cold-adapted bacteria from Antarctic soils
A. sp. strain AQ5-06	Antarctica	Soil	0-37	0-30	10-15			white		phenol degrdation	Biodegradation of phenol by cold-adapted bacteria from Antarctic soils
A. psychrophenolicus strain AG31	Austria	Alpine ice cave	no growth at 37	1-30	25			yellow		facultative psychrophile, highest cell density at 1C	Arthrobacter psychrophenolicus sp. nov., isolated from an alpine ice cave
A. cryoconiti strain Cr6-08	Austria	Apline glacier cryoconite	1-30	1-25	20-25	0-5	0-3	white-yellow			Arthrobacter cryoconiti sp. nov., a psychrophilic bacterium isolated from alpine glacier cryoconite
A. sp. PAMC2556	Austria	Cryconite		15						genome paper	Complete genome sequence of Arthrobacter sp. PAMC25564 and its comparative genome analysis for elucidating the role of CAZymes in cold adaptation.
A. alpinus strain S6-3	Austria	Alpine soil	1-30	1-25	20-25		0-5	yellow		type strain	Arthrobacter alpinus sp. nov., a psychrophilic bacterium isolated from alpine soil
A. ruber	China	Glacier ice		0-34	25-28		0-4	red			Arthrobacter ruber sp. nov., isolated from glacier ice
A. halodurans sp. nov. strain JSM 078085T	China	Sea water	0-50	4-35	25-30	0-15	0-12	yellow			Arthrobacter halodurans sp. nov., a new halotolerant bacterium isolated from sea water
A. deserti stain YIM CS25	China	Desert Soil		15-40			0-6	white	yes		Arthrobacter deserti sp. nov., isolated from a desert soil sample
A. halodurans JSM 078085	China	Seawater		4-37			0-10	yellow		halotolerant	Arthrobacter halodurans sp. nov., a new halotolerant bacterium isolated from sea water	Arthrobacter deserti sp. nov., isolated from a desert soil sample
A. glacialis HLT2-12-2	China	Glacier		4-25			0-2	yellow	yes	type strain	Arthrobacter polaris sp. nov., a new cold-adapted member of the family Micrococcaceae isolated from Antarctic fellfield soil	Genetic diversity of glacier-inhabiting Cryobacterium bacteria in China and description of Cryobacterium zongtaii sp. nov. and Arthrobacter glacialis sp. nov.
A. sp strain HB5	China	Industrial wastewater			20-40					atrazine contaminated site	Isolation and characterization of an Arthrobacter sp. strain HB-5 that transforms atrazine
A. echini strain AM23	Coastal waters of Korean island Dokdo	Gut of purple sea urchin		10-30	20		0-8	dark pink			Arthrobacter echini sp. nov., isolated from the gut of a purple sea urchin, Heliocidaris crassispina
A. nitroguajacolicus Rue61a	Germany	Sludge		4-37				Yellow			Arthrobacter nitroguajacolicus sp. nov., a novel 4-nitroguaiacol-degrading actinobacterium
A. phenanthrenivorans Sphe3	Greece	Soil		4-37				Yellow-cream			Arthrobacter phenanthrenivorans sp. nov., to accommodate the phenanthrene-degrading bacterium Arthrobacter sp. strain Sphe3
A. agilis strain L77	Himalaya, India	Sub-glacial lake	4-30	4-30	30		0-5	Bright yellow		survival at freezing temperatures	First high quality draft genome sequence of a plant growth promoting and cold active enzyme producing psychrotrophic Arthrobacter agilis strain L77
A. alpinus strain ERGS4:06	India	Glacial stream water			15			yellow	yes	cold and UV resistant	Complete genome sequence of Arthrobacter alpinus ERGS4:06, a yellow pigmented bacterium tolerant to cold and radiations isolated from Sikkim Himalaya
A. sp. strain FB24	Indiana	Soil									Complete genome sequence of Arthrobacter sp. strain FB24
A. psychrolactophilus strain F2	Japan	Soil	0-50	0-30	10						Isolation and characterization of psychrophiles producing cold-active -galactosidase
A. korensis	Korea	Soil		30				yellow			Arthrobacter koreensis sp. nov., a novel alkalitolerant bacterium from soil
A. subterraneus KCTC 9997	Korea	Deep subsurface water		4-37	20-30		0-13	Pale Yellow			Arthrobacter subterraneus sp. nov., isolated from deep subsurface water of the South Coast of Korea
A. rhombi sp. nov.	Newfoundland, NW Atlantic	greenland halibut		4-30			1-10	white-yellow			Note: Arthrobacter rhombi sp. nov., isolated from Greenland halibut (Reinhardtius hippoglossoides)
A. russicus strains A1-3, A1-8	Russia	Air in Space Laboratory	30-37	30				Cream/white			Rothia aeria sp. nov., Rhodococcus baikonurensis sp. nov. and Arthrobacter russicus sp. nov., isolated from air in the Russian space laboratory Mir
A. sp. ERGS1:01 and ERGS4:06	Sikkim Himalaya	Glacier ice		4-28						genome comparison paper	Comparative genomics and molecular adaptational analysis of Arthrobacter from Sikkim Himalaya provided insights into its survivability under multiple high-altitude stress
A. tumbae DSM 16406	Spain	Mural painting	4-50	4-37	22-30	0-15	0-10	Yellow			Six novel Arthrobacter species isolated from deteriorated mural paintings
A. paritis DSM 16404	Spain	Mural painting	4-50	4-30	22-30	0-15	0-15	Yellow			Six novel Arthrobacter species isolated from deteriorated mural paintings
A. castelli	Spain	Mural painting	4-50	15-37	22-37	0-15	poor growth without salt	Light Yellow			Six novel Arthrobacter species isolated from deteriorated mural paintings
A. monumenti	Spain	Mural painting	4-50	4-37	22-30	0-15	0-15	Light Yellow			Six novel Arthrobacter species isolated from deteriorated mural paintings
A. pigmenti DSM 16403	Spain	Mural painting	4-50	10-37	22-30	0-15	0-15	Light Yellow	yes		Six novel Arthrobacter species isolated from deteriorated mural paintings
A. tecti	Spain	Mural painting	4-50	22-30	22-30	0-15	0-15	Yellow			Six novel Arthrobacter species isolated from deteriorated mural paintings
A. ardleyensis train ZX6	tropical West Pacific site wp02-2A (E148°44.8¢N19°24.1¢, 5,080m)	Deep sea sediment		0-30	25		0-10	yellow			Arthrobacter ardleyensis sp. nov., isolated from Antarctic lake sediment and deep-sea sediment
A. pityocampae DSM 21719	Turkey	Caterpillar		25-35	30		0-3	Red			Arthrobacter pityocampae sp. nov., isolated from Thaumetopoea pityocampa (Lep., Thaumetopoeidae)
A. aurescens TC1	USA	Atrazine enriched soil		30							Secrets of soil survival revealed by the genome sequence of Arthrobacter aurescens
A. chlorophenolicus A6	USA	Soil		3-37				Pearl grey			Arthrobacter chlorophenolicus sp. nov., a new species capable of degrading high concentrations of 4-chlorophenol
A. psychrolactophilus strain B7	USA	Whey enriched soil	0-37	0-30				cream to yellow		type strain	Biochemical and phylogenetic analyses of psychrophilic isolates belonging to the Arthrobacter subgroup and description of Arthrobacter psychrolactophilus, sp. nov.
A. agilis DSM 20550			no growth at 37	20-30	22		<5	Rose red			Reclassification of Micrococcus agilis (Ali-Cohen 1889) to the genus Arthrobacter as Arthrobacter agilis comb. nov. and emendation of the genus Arthrobacter
